# Supplementary material for: Structural Insights and Calcium-Switching Mechanism of Fasciola hepatica Calcium-Binding Protein FhCaBP4
Source: Int J Mol Sci. 2025 Aug 5;26(15):7584. doi: 10.3390/ijms26157584 (PMC12347358; doi:10.3390/ijms26157584)
Supplement: Supplementary file 1 [file ijms-26-07584-s001.zip]

Archive with 1 entries (1 files):
- ijms-3780496-supplementary.pdf
